# Supplementary material for: Quality Evaluation of the Root Bark Epidermis of Peony by HPLC-DAD-ESI-MS/MS
Source: Molecules. 2026 Feb 8;31(4):588. doi: 10.3390/molecules31040588 (PMC12942668; doi:10.3390/molecules31040588)
Supplement: Supplementary file 1 [file molecules-31-00588-s001.zip]

Archive with 1 entries (1 files):
- molecules-4013959-supplementary.pdf
